# Supplementary material for: Mammography screening is associated with more favourable breast cancer tumour characteristics and better overall survival: case-only analysis of 3739 Asian breast cancer patients
Source: BMC Med. 2022 Aug 4;20:239. doi: 10.1186/s12916-022-02440-y (PMC9351273; doi:10.1186/s12916-022-02440-y)
Supplement: Supplementary file 1 — Additional file 1: Supplementary tables and figures. Figure S1. Categorization of motivators and deterrents to mammography. Figure S2. Physical activity scores. Figure S3. Details on deriving menopausal status at diagnosis. Figure S4. Categorization of housing and highest qualification achieved. Figure S5. Flow chart of study population, which is comprised of breast cancer patients in the Singapore Breast Cancer Cohort (SGBCC), recruited between 2011 and 2018. Table S1. Treatment characteristics of study population. Table S2. Associations between mammography behaviour and disease characteristics adjusted for age at diagnosis, site, ethnicity, and case type (incident/prevalent), for population including stages 0 to IV (n=4566). Table S3. Associations between mammography behaviour and disease characteristics adjusted for age at diagnosis, site, ethnicity, for incident cases (n=2122). Table S4. Association of patient, tumor and treatment characteristics with ten-year overall survival (n=3739). Table S5. Association of mammography behaviour with five-year overall survival (n=3191). Figure S6. Five-year overall survival is illustrated according to mammography behaviour (screeners, non-screeners, unaware). Table S6. Association of mammography behaviour with ten-year overall survival, for incident cases (n=2122). Figure S7. Ten-year overall survival is illustrated according to mammography behaviour (screeners, non-screeners, unaware) for incident cases (n=2122). Table S7. Association of mammography behaviour with ten-year overall survival, for population including stages 0 to IV (n=4566). Figure S8. Ten-year overall survival is illustrated according to mammography behaviour (screeners, non-screeners, unaware), for population including stages 0 to IV (n=4566). Table S8. Comparison between mammography behaviour and disease characteristics adjusted for age at diagnosis, site, ethnicity among non-regular screeners (n=1210), and true non-screeners (n=1050). Figure S9. Ten-year [file 12916_2022_2440_MOESM1_ESM.xlsx]

## Sheet: Information
Article title	Mammography screening is associated with more favourable breast cancer tumour characteristics and better overall survival: Case-only analysis of 3,739 Asian breast cancer patients.
Author list	Zi Lin Lim, Peh Joo Ho, Alexis Jiaying Khng, Yen Shing Yeoh, Amanda Tse Woon Ong, Benita Kiat-Tee Tan, Ern Yu Tan, Su-Ming Tan, Geok Hoon Lim, Jung Ah Lee, Veronique Kiak Mien Tan, Jesse Hu, Jingmei Li, Mikael Hartman
Corresponding author	Jingmei Li, Genome Institute of Singapore, Laboratory of Women’s Health & Genetics, Singapore, Singapore lijm1@gis.a-star.edu.sg

## Sheet: Figure S1
Figure S1. Categorization of motivators and deterrents to mammography.
Motivators
Choices in questionnaire	Category
Knowing the importance of screening	Health conscious
Routine check-up
Advised by doctors/nurses	Cues to action
My family/ friends/ colleagues encouraged me
Read/ heard about it/ saw an advertisement about mammogram
Ad-hoc screening
Have a current/previous/gynecological problem	Have a current/previous gynecological problem
Other (Open-ended)	Other
Deterrents
Choices in questionnaire	Category
Not necessary as I am healthy	Lack of perceived risk
Not at risk
Too young
Never thought about it before
Too old	Fatalism
Cannot do anything if breast cancer is detected
Afraid of side effects	Fear
Afraid of knowing the results
Embarrassing
Painful test
Not important	Not priority
No time due to work or family commitments
Never heard of mammography before	Lack of information
Didn’t know where to go
Not suggested by my doctors or nurses
Cost of test is too expensive	High cost
Inconvenient	Inconvenient
Other (Open-ended)	Other

## Sheet: Figure S2
Figure S2. Physical activity scores.
Score	Intensity	Duration
1	Gentle	Never or less than or equal to 2 hours per week
2	Gentle	More than 2 hours per week
3	Moderate	Less than or equal to 2 hours per week
4	Moderate	More than 2 hours per week
5	Strenuous	Any duration

## Sheet: Figure S3
Figure S3. Details on deriving menopausal status at diagnosis. *Other refers to menopause due to pregnancy, forced menopause due to cancer diagnosis, or chemotherapy-induced menopause.

## Sheet: Figure S4
Figure S4. Categorization of housing and highest qualification achieved.
Housing
Options in questionnaire	Category
HDB or other Govt 1-3 room flat (including shop-house)	HDB 1-3 room
HDB 4-room flat	HDB >3 room
HDB 5-room flat
HDB Executive
Private/HUDC Apt or Condominium	Private
Terrace/Semi-detached/Bungalow
Other/Missing	Other/Missing
Highest qualification achieved
Information from questionnaire (open-ended)	Category
No formal/ uneducated/ never study/ non-educated/ Never been/ primary/NIL	No formal/ Primary
Secondary/ O-Levels/N-Levels/Form 5	Secondary
A-Levels/Nitec/ITE/Pre-university	Post-Secondary (Non-Tertiary)
Diploma	Professional Diploma
Bachelor/Degree/Masters/PhD/Tertiary/University	Tertiary

## Sheet: Figure S5
Figure S5. Flow chart of study population, which is comprised of breast cancer patients in the Singapore Breast Cancer Cohort (SGBCC), recruited between 2011 and 2018.

## Sheet: Table S1
Table S1. Treatment characteristics of study population. P-value (P) for categorical variables are based on Chi-square test.
n(%)	Total, n=3739	Screeners, n=1089 (29.1)	Non-screeners, n=2260 (60.4)	Unaware, n=390 (10.4)	P
Treatment
Neo-/Adjuvant chemotherapy, n (%)
No	1441 (38.5)	449 (41.2)	801 (35.4)	191 (49.0)	<0.001
Yes	2225 (59.5)	623 (57.2)	1412 (62.5)	190 (48.7)
Missing	73 (2.0)	17 (1.6)	47 (2.1)	9 (2.3)
Adjuvant hormone, n (%)
No	969 (25.9)	260 (23.9)	599 (26.5)	110 (28.2)	0.136
Yes	2699 (72.2)	811 (74.5)	1614 (71.4)	274 (70.3)
Missing	71 (1.9)	18 (1.7)	47 (2.1)	6 (1.5)
Surgery, n (%)
No	20 (0.5)	4 (0.4)	13 (0.6)	3 (0.8)	0.592
Yes	3710 (99.2)	1084 (99.5)	2239 (99.1)	387 (99.2)
Missing	9 (0.2)	1 (0.1)	8 (0.4)	0 (0.0)
Radiation therapy, n (%)
No	1460 (39.0)	407 (37.4)	860 (38.1)	193 (49.5)	<0.001
Yes	1910 (51.1)	548 (50.3)	1192 (52.7)	170 (43.6)
Missing	369 (9.9)	134 (12.3)	208 (9.2)	27 (6.9)

## Sheet: Table S2
Table S2. Associations between mammography behaviour and disease characteristics adjusted for age at diagnosis, site, ethnicity, and case type (incident/prevalent), for population including stages 0 to IV (n=4566). Odds ratios (OR) and 95% confidence intervals (CI) were estimated using multinomial regression. P indicates p-value obtained from the Wald test. Bold indicates statistical significance…
	Screeners, n=1385		Non-screeners, n=2708			Unaware, n=473
	N		N	OR (95%CI)	P	N	OR (95%CI)	P
Stage
0	277		298	0.83 (0.68 - 1.02)	0.074	49	1.18 (0.80 - 1.74)	0.412
I	521	1.00 (Reference)	694			90
II	437		1011	1.71 (1.45 - 2.02)	<0.001	194	2.74 (2.04 - 3.67)	<0.001
III	131		555	3.15 (2.51 - 3.95)	<0.001	106	4.96 (3.46 - 7.09)	<0.001
IV	19		150	6.17 (3.76 - 10.13)	<0.001	34	13.01 (6.95 - 24.36)	<0.001
Grade
Well-differentiated	244	1.00 (Reference)	339			70
Moderately-differentiated	530		1083	1.47 (1.21 - 1.79)	<0.001	180	1.26 (0.91 - 1.76)	0.167
Poorly-differentiated	547		1099	1.49 (1.22 - 1.82)	<0.001	187	1.43 (1.03 - 1.99)	0.035
Missing	64		187			36
Nodal status
Negative	1018	1.00 (Reference)	1582			261
Positive	352		1031	1.85 (1.59 - 2.14)	<0.001	197	2.22 (1.76 - 2.81)	<0.001
Missing	15		95			15
Tumour size
≤2cm	819	1.00 (Reference)	1142			155
>2cm - ≤5cm	466		1154	1.68 (1.45 - 1.94)	<0.001	233	2.51 (1.96 - 3.20)	<0.001
>5cm	51		242	3.15 (2.29 - 4.33)	<0.001	60	5.84 (3.79 - 8.98)	<0.001
Missing	49		170			25
Estrogen receptor status
Positive	948	1.00 (Reference)	1805			342
Negative	281		578	1.06 (0.89 - 1.25)	0.518	94	0.97 (0.74 - 1.28)	0.838
Missing	156		325			37
Progesterone receptor status
Positive	777	1.00 (Reference)	1527			300
Negative	442		834	0.97 (0.84 - 1.12)	0.677	137	0.87 (0.68 - 1.12)	0.278
Missing	166		347			36
HER2 status
Positive	250	1.00 (Reference)	597			95
Negative	745		1516	0.80 (0.67 - 0.95)	0.01	283	0.79 (0.59 - 1.05)	0.101
Missing	390		595			95
Subtype
Luminal A	531	1.00 (Reference)	986			187
Luminal B [HER2-negative]	200		410	1.14 (0.93 - 1.39)	0.215	83	1.36 (0.99 - 1.87)	0.061
Luminal B [HER2-positive]	9		25	1.57 (0.72 - 3.42)	0.254	6	2.04 (0.68 - 6.14)	0.203
HER2-overexpressed	95		241	1.42 (1.09 - 1.85)	0.009	33	1.29 (0.82 - 2.01)	0.268
Triple negative	110		213	1.02 (0.79 - 1.32)	0.892	42	1.15 (0.76 - 1.74)	0.499
Missing	440		833			122

## Sheet: Table S3
Table S3. Associations between mammography behaviour and disease characteristics adjusted for age at diagnosis, site, ethnicity, for incident cases (n=2122). Odds ratios (OR) and 95% confidence intervals (CI) were estimated using multinomial regression. P indicates p-value obtained from the Wald test. Bold indicates statistical significance at p-value <.05.
	Screeners, n= 563		Non-screeners, n=1370			Unaware, n=189
	N		N	OR (95%CI)	P	N	OR (95%CI)	P
Stage
I	265	1.00 (Reference)	392			47
II	229		647	1.88 (1.50 - 2.35)	<0.001	92	2.36 (1.56 - 3.56)	<0.001
III	69		331	3.20 (2.35 - 4.36)	<0.001	50	4.12 (2.49 - 6.82)	<0.001
Grade
Well-differentiated	94	1.00 (Reference)	170			33
Moderately-differentiated	222		585	1.43 (1.06 - 1.93)	0.021	75	1.06 (0.64 - 1.75)	0.811
Poorly-differentiated	232		561	1.36 (1.01 - 1.84)	0.043	69	1.03 (0.62 - 1.70)	0.923
Missing	15		54			12
Nodal status
Negative	379	1.00 (Reference)	749			114
Positive	182		600	1.63 (1.32 - 2.02)	<0.001	75	1.38 (0.97 - 1.98)	0.076
Missing	2		21			0
Tumour size
≤2cm	316	1.00 (Reference)	551			63
>2cm - ≤5cm	213		648	1.66 (1.34 - 2.05)	<0.001	94	2.07 (1.41 - 3.02)	<0.001
>5cm	24		128	2.88 (1.81 - 4.58)	<0.001	28	5.51 (2.91 - 10.42)	<0.001
Missing	10		43			4
Estrogen receptor status
Positive	354	1.00 (Reference)	873			131
Negative	129		305	0.96 (0.75 - 1.23)	0.77	34	0.75 (0.48 - 1.16)	0.196
Missing	80		192			24
Progesterone receptor status
Positive	286	1.00 (Reference)	773			119
Negative	197		400	0.75 (0.60 - 0.94)	0.013	47	0.62 (0.41 - 0.92)	0.018
Missing	80		197			23
HER2 status
Positive	128	1.00 (Reference)	321			38
Negative	339		828	0.87 (0.68 - 1.12)	0.286	123	0.95 (0.61 - 1.47)	0.811
Missing	96		221			28
Subtype
Luminal A	198	1.00 (Reference)	519			77
Luminal B [HER2-negative]	77		207	1.04 (0.76 - 1.43)	0.789	30	1.09 (0.65 - 1.83)	0.733
Luminal B [HER2-positive]	4		13	1.22 (0.39 - 3.82)	0.738	3	1.54 (0.31 - 7.62)	0.6
HER2-overexpressed	45		133	1.23 (0.84 - 1.80)	0.292	13	0.93 (0.47 - 1.86)	0.836
Triple negative	64		116	0.70 (0.49 - 0.99)	0.046	14	0.63 (0.33 - 1.22)	0.171
Missing	175		382			52

## Sheet: Table S4
Table S4. Association of patient, tumor and treatment characteristics with ten-year overall survival (n=3739). Hazard ratios (HR) and 95% confidence intervals (CI) were estimated using Cox regression models. Adjusted model 1 was adjusted for all patient characteristics significant in the univariate model (except age at first full-term pregnancy, due to collinearity with parity); adjusted model 2 …
	Univariate		Adjusted model 1		Adjusted model 2		Adjusted model 3
	HR (95% CI)	P	HR (95% CI)	P	HR (95% CI)	P	HR (95% CI)	P
Mammography behaviour
Screeners	1.00 (Reference)
Non-screeners	1.89 (1.22 - 2.94)	0.005	1.77 (1.12 - 2.77)	0.014	1.48 (0.94 - 2.31)	0.088	1.44 (0.92 - 2.25)	0.113
Unaware	2.90 (1.69 - 4.98)	<0.001	1.80 (0.99 - 3.27)	0.054	1.58 (0.89 - 2.79)	0.118	1.58 (0.89 - 2.79)	0.118
Patient characteristics
Sitea
CGH	1.00 (Reference)
KKH	0.30 (0.14 - 0.64)	0.002	0.33 (0.15 - 0.71)	0.005	0.27 (0.12 - 0.59)	0.001	0.27 (0.12 - 0.61)	0.001
NCC	0.91 (0.45 - 1.84)	0.786	1.25 (0.60 - 2.56)	0.552	1.18 (0.57 - 2.45)	0.657	1.22 (0.58 - 2.54)	0.6
NTFGH	1.47 (0.19 - 11.56)	0.713	1.34 (0.17 - 10.64)	0.779	1.11 (0.14 - 8.89)	0.921	1.23 (0.15 - 9.77)	0.847
NUH	0.57 (0.27 - 1.21)	0.143	0.57 (0.26 - 1.21)	0.144	0.74 (0.34 - 1.59)	0.44	0.71 (0.33 - 1.53)	0.38
SGH	0.62 (0.24 - 1.63)	0.329	0.79 (0.30 - 2.10)	0.636	0.81 (0.31 - 2.17)	0.681	0.70 (0.26 - 1.88)	0.483
TTSH	0.84 (0.43 - 1.66)	0.625	0.89 (0.45 - 1.77)	0.736	1.03 (0.52 - 2.05)	0.931	0.98 (0.49 - 1.97)	0.957
Age at diagnosis (continuous)
	1.04 (1.02 - 1.06)	<0.001	1.03 (1.00 - 1.06)	0.026	1.05 (1.03 - 1.07)	<0.001	1.05 (1.03 - 1.07)	<0.001
Age at diagnosis (categorical)
50-59	1.00 (Reference)
≥60	1.37 (0.99 - 1.91)	0.059
Ethnicity
Chinese	1.00 (Reference)
Malay	2.23 (1.50 - 3.33)	<0.001	2.33 (1.52 - 3.56)	<0.001	1.63 (1.08 - 2.47)	0.021	1.70 (1.12 - 2.58)	0.012
Indian	1.49 (0.80 - 2.78)	0.209	1.69 (0.89 - 3.21)	0.111	1.40 (0.74 - 2.65)	0.294	1.24 (0.64 - 2.42)	0.518
Other	1.75 (0.64 - 4.75)	0.275	2.86 (1.03 - 7.96)	0.044	2.91 (1.05 - 8.07)	0.04	2.84 (1.03 - 7.83)	0.043
Highest qualification attained
No formal/primary	1.70 (1.20 - 2.39)	0.003	1.34 (0.90 - 1.98)	0.149
Secondary	1.00 (Reference)
Post-Secondary (Non-Tertiary)	0.76 (0.30 - 1.90)	0.554	0.74 (0.30 - 1.87)	0.531
Professional Diploma	0.88 (0.35 - 2.21)	0.79	1.27 (0.50 - 3.22)	0.62
Tertiary	0.74 (0.30 - 1.86)	0.525	0.75 (0.29 - 1.94)	0.556
Missing	0.00 (0.00 - Inf)	0.991	0.00 (0.00 - Inf)	0.991
Housing
HDB 1-3 room	1.56 (1.10 - 2.22)	0.013	1.14 (0.78 - 1.66)	0.493
HDB >3 room	1.00 (Reference)
Private	1.10 (0.64 - 1.88)	0.731	1.37 (0.77 - 2.43)	0.278
Other/Missing	1.41 (0.44 - 4.46)	0.562	1.23 (0.38 - 3.99)	0.728
Marital status
Married	1.00 (Reference)
Never married	1.45 (0.91 - 2.31)	0.121	1.66 (0.77 - 3.58)	0.2
Widowed	1.68 (1.08 - 2.62)	0.022	0.98 (0.59 - 1.64)	0.945
Seperated or divored	1.68 (0.94 - 3.01)	0.08	1.36 (0.74 - 2.49)	0.324
Smoking
No	1.00 (Reference)
Yes	1.88 (0.96 - 3.70)	0.067
Alcohol
No	1.00 (Reference)
Yes	0.93 (0.34 - 2.51)	0.887
Physical activity between 18 to 30
1	1.29 (0.71 - 2.34)	0.409
2	1.00 (Reference)
3	1.07 (0.54 - 2.11)	0.848
4	0.79 (0.44 - 1.44)	0.44
5	0.53 (0.23 - 1.20)	0.129
Charlson comorbidity index
0	1.00 (Reference)
1	1.48 (1.02 - 2.14)	0.037	1.12 (0.76 - 1.64)	0.565
>1	1.68 (1.03 - 2.74)	0.037	1.28 (0.77 - 2.11)	0.341
Missing	0.00 (0.00 - Inf)	0.993	0.00 (0.00 - Inf)	0.998
Previous surgery for benign lump
No	1.00 (Reference)
Yes	0.85 (0.49 - 1.48)	0.575
Missing	0.00 (0.00 - Inf)	0.995
Previous gyneacological surgery
No	1.00 (Reference)
Yes	0.92 (0.66 - 1.28)	0.62
Missing	0.00 (0.00 - Inf)	0.992
Family history of breast cancer
No	1.00 (Reference)
Yes	0.79 (0.52 - 1.21)	0.274
Missing	0.73 (0.27 - 1.97)	0.531
Family history of ovarian cancer
No	1.00 (Reference)
Yes	0.73 (0.23 - 2.28)	0.584
Missing	0.92 (0.38 - 2.24)	0.853
Age at first full-term pregnancy
Nulliparous	1.19 (0.74 - 1.91)	0.471
<20	1.87 (1.06 - 3.30)	0.03
20-24	1.45 (0.94 - 2.24)	0.09
25-29	1.00 (Reference)
>30	0.51 (0.28 - 0.91)	0.022
Missing	4.97 (1.77 - 13.95)	0.002
Parity
0	1.64 (1.00 - 2.68)	0.049	1.06 (0.50 - 2.21)	0.884
1	1.18 (0.63 - 2.20)	0.604	1.05 (0.56 - 1.96)	0.881
2	1.00 (Reference)
≥3	2.05 (1.36 - 3.09)	<0.001	1.42 (0.92 - 2.18)	0.114
Missing	153.43 (19.40 - 1213.71)	<0.001	135.61 (15.01 - 1225.60)	<0.001
Infertility treatment
No	1.00 (Reference)
Yes	0.58 (0.22 - 1.58)	0.289
Oral contraception
No	1.00 (Reference)
Yes	0.73 (0.49 - 1.10)	0.135
Hormone replacement treatment
Never	1.00 (Reference)
Ever	0.38 (0.18 - 0.81)	0.012	0.41 (0.19 - 0.89)	0.024	0.47 (0.22 - 1.02)	0.056
Missing	2.59 (0.83 - 8.14)	0.103	1.91 (0.60 - 6.12)	0.277	2.50 (0.78 - 8.03)	0.124
Menopausal status at diagnosis
Post-menopausal	1.00 (Reference)
Pre-menopausal	0.56 (0.34 - 0.95)	0.031	0.84 (0.46 - 1.54)	0.579
Disease characteristics
Stage
I	1.00 (Reference)
II	2.41 (1.30 - 4.47)	0.005			1.51 (0.70 - 3.29)	0.297	1.75 (0.89 - 3.45)	0.105
III	10.92 (6.11 - 19.54)	<0.001			5.08 (2.23 - 11.57)	<0.001	5.92 (2.86 - 12.25)	<0.001
Grade
Well-differentiated	1.00 (Reference)
Moderately-differentiated	2.17 (0.92 - 5.14)	0.077
Poorly-differentiated	5.49 (2.41 - 12.53)	<0.001
Missing	5.82 (2.12 - 16.03)	<0.001
Nodal status
Negative	1.00 (Reference)
Positive	4.02 (2.77 - 5.85)	<0.001			1.78 (1.10 - 2.88)	0.019	1.76 (1.09 - 2.85)	0.021
Missing	10.65 (4.18 - 27.14)	<0.001			5.01 (1.73 - 14.50)	0.003	4.33 (1.43 - 13.08)	0.009
Tumour size
≤2cm	1.00 (Reference)
>2cm - ≤5cm	2.09 (1.41 - 3.11)	<0.001			1.12 (0.70 - 1.80)	0.63
>5cm	4.74 (2.89 - 7.77)	<0.001			1.12 (0.63 - 2.00)	0.689
Missing	4.66 (2.17 - 10.04)	<0.001			1.26 (0.51 - 3.09)	0.619
Estrogen receptor status
Positive	1.00 (Reference)
Negative	1.88 (1.34 - 2.63)	<0.001
Missing	0.36 (0.13 - 0.98)	0.045
Progesterone receptor status
Positive	1.00 (Reference)
Negative	1.96 (1.41 - 2.72)	<0.001
Missing	0.59 (0.25 - 1.37)	0.219
HER2 status
Positive	1.00 (Reference)
Negative	0.82 (0.56 - 1.19)	0.291
Missing	0.92 (0.53 - 1.62)	0.776
Subtype
Luminal A	1.00 (Reference)
Luminal B [HER2-negative]	2.66 (1.60 - 4.44)	<0.001			2.03 (1.20 - 3.42)	0.008	2.07 (1.23 - 3.48)	0.006
Luminal B [HER2-positive]	5.48 (1.92 - 15.61)	0.001			2.78 (0.96 - 8.11)	0.061	2.42 (0.83 - 7.04)	0.106
HER2-overexpressed	1.88 (0.98 - 3.62)	0.058			1.46 (0.75 - 2.84)	0.262	0.78 (0.36 - 1.72)	0.541
Triple negative	4.48 (2.70 - 7.43)	<0.001			4.61 (2.75 - 7.71)	<0.001	2.30 (1.17 - 4.49)	0.015
Missing	2.36 (1.47 - 3.79)	<0.001			2.52 (1.55 - 4.11)	<0.001	2.28 (1.39 - 3.74)	0.001
Treatment characteristics
Surgery
No	1.00 (Reference)
Yes	0.22 (0.08 - 0.59)	0.003					0.65 (0.21 - 2.04)	0.46
Missing	1.21 (0.13 - 10.90)	0.864					2.32 (0.25 - 21.86)	0.464
Neo-/Adjuvant chemotherapy
No	1.00 (Reference)
Yes	1.35 (0.95 - 1.92)	0.096
Missing	1.35 (0.42 - 4.34)	0.617
Adjuvant endocrine therapy
No	1.00 (Reference)
Yes	0.48 (0.34 - 0.67)	<0.001					0.47 (0.29 - 0.78)	0.003
Missing	2.58 (1.11 - 5.98)	0.028					1.86 (0.72 - 4.84)	0.202
Radiation
No	1.00 (Reference)
Yes	1.43 (1.01 - 2.03)	0.042
Missing	1.24 (0.63 - 2.45)	0.535
a CGH= Changi General Hospital; KKH= KK Women's and Children's Hospital; NCC= National Cancer Centre; NTFGH= Ng Teng Fong General Hospital; NUH= National University Hospital; SGH= Singapore General Hospital; TTSH= Tan Tock Seng Hospital

[truncated: 9 more sheets: Table S5, Figure S6, Table S6, Figure S7, Table S7, Figure S8, Table S8, Figure S9, Table S9]
